# Supplementary material for: IbeR Facilitates Stress-Resistance, Invasion and Pathogenicity of Avian Pathogenic Escherichia coli
Source: PLoS One. 2015 Mar 13;10(3):e0119698. doi: 10.1371/journal.pone.0119698 (PMC4359115; doi:10.1371/journal.pone.0119698)
Supplement: S1 Table — (XLS) [file pone.0119698.s001.xls]

## Sheet: S1 Table
S1 Table. Data for bacterial resistance to environmental stress and serum in Figure 2.
Resistance to environmental stress (Relative Survival rate, %)
	DE205B				ΔibeR				CΔibeR
Alkali	105	93	102		79	71	82		109	89	126
HAc (pH 4.0)	109	91	100		71	86	59		98	83	97
HAc (pH 5.0)	110	87	103		79	89	90		95	82	96
NaCl	104	97	99		71	83	66		101	79	96
Resistance to H2O2 (Relative Survival rate, %)
DE205B	ΔibeR	CΔibeR	ΔibeA	CΔibeA	ΔibeRibeA
94.0903	69.7452	98.3055	75.4465	151.63	43.9976
99.6743	63.274	77.4689	51.7145	163.9	32.9982
106.189	60.1419	75.1387	53.9567	143.555	51.6263
Resistance to SPF chicken serum (Relative Survival rate, %)
SPF chicken serum	DE205B				ΔibeR				CΔibeR
1	103	95.066	101.934		68.4983	48.661	57.3606		95.7793	83.0011	91.372
50%	105.368	98.7701	95.8621		76.7356	58.2299	70.4943		91.3563	81.7586	88.2759
25%	104.752	101.115	94.1327		81.8584	83.4071	75.9823		96.1858	89.7168	84.6195
12.5%	105.895	97.1266	96.9782		89.6244	76.1092	93.3493		98.7729	101.59	78.1659
5%	113.576	88.4514	97.9728		101.593	90.7143	102.542		95.4943	109.904	101.227
Heat-inactivated	105.805	88.0712	106.124		106.821	105.013	93.5435		97.3351	103.14	93.6676

## Sheet: S2 Table
S2 Table. Data for bacterial virulence test in Figure 3.
	No. of survival ducks
Days post-infection	DE205B	ΔibeR	CΔibeR	ΔibeRibeA	PBS
0	10	10	10	10	10
1	10	10	10	10	10
2	8	10	9	10	10
3	3	9	5	10	10
4	2	8	4	9	10
5	1	8	3	9	10
6	1	8	3	9	10
7	1	8	3	9	10

## Sheet: S3 Table
S3 Table. Data for bacterial invasion to DF-1 cells in Figure 4.
DE205B	ΔibeR	PΔibeR	CΔibeR	ΔibeA	ΔibeRibeA
103	70.2027	45.4494	79.8437	58.8919	47.1352
95.9998	63.8085	56.04	84.4465	64.1999	56.0389
101	59.3	42.8	74.5	74.2348	51.6181

## Sheet: S4 Table
S4 Table. Data for bacterial loads in Figure 5.
systemic infection	DE205B							ΔibeR							CΔibeR							ΔibeRibeA
Blood	1750000	4430000	665000	125000	300000	1145000		2890000	810000	260000	970000	155000	70000		3460000	1055000	485000	665000	125000	1940000		1890000	630000	510000	1050000	165000	80000
Brain	8950	5200	400	5350	1921	2114.5		190	560	395	640	165	1140		1095	1151.5	873.5	638.5	1360	1775		90	389	395	640	165	940
Lung	470000	3540000	590000	1340000	4970000	3350000		800000	570000	620000	880000	250000	1090000		1330000	480000	2030000	690000	1490000	2200000		540000	460000	620000	730000	160000	1010000
Liver	440000	500000	1770000	2190000	4120000	1640000		750000	50000	630000	30000	330000	480000		440000	200000	360000	890000	700000	1070000		630000	50000	580000	22000	190000	370000
Spleen	1460000	2510000	1870000	710000	1950000	2070000		2070000	1470000	1160000	2310000	1710000	640000		470000	1560000	1860000	1260000	900000	1950000		1860000	1210000	1080000	1950000	1390000	590000
rat neonatal meningitis model	DE205B							ΔibeR							CΔibeR							ΔibeRibeA
Blood	3450000	3600000	5300000	29200000	2055000			13800000	5150000	4960000	960000	138000			16150000	1200000	3475000	4380000	5650000			5400000	5990000	3060000	1390000	310000
CSF	195000	495000	195000	1630000	165000			16000	4500	133000	210000	3000			510000	1123000	70000	1655000	850000			12900	3900	121000	86000	98090

## Sheet: S5 Table
S5 Table. Data for quantification of gene expression Figure 6.
	DE205B				ΔibeR				CΔibeR
lpdA	1	1	1		1.50004	1.51047	1.6		1.35191	1.21047	1.25
tufB	1	1	1		1.35191	1.29684	1.4		1.03527	0.858565	0.95
gapA	1	1	1		1.37554	1.16878	1.21		1.06069	0.812252	0.98
aphC	1	1	1		1.1607	1.14472	1.13		0.734584	0.855595	0.83
katE	1	1	1		0.0235	0.0221	0.0356		0.0242	0.395	0.0854
osmC	1	1	1		0.0579	0.1103	0.1571		0.1111	0.1377	0.1358
sodC	1	1	1		0.0769	0.1207	0.1426		0.1719	0.8409	0.3164
yfcG	1	1	1		0.4863	0.6462	0.7738		1.3287	1.9319	1.6586
pqiA	1	1	1		0.4263	0.5824	0.6878		0.5704	1.5801	1.0425
ompA	1	1	1		0.191286	0.200963	0.283221		0.596723	0.478006	0.829378
aatA	1	1	1		0.133578	0.288062	0.349182		0.404286	0.680337	0.506594
iucD	1	1	1		0.476319	0.549046	0.655197		0.468136	0.858565	0.129857
luxS	1	1	1		0.193446	0.264255	0.325335		0.227667	0.392292	0.514744
fimC	1	1	1		1.9737	1.88341			1.80719		1.38766
ibeA	1	1	1		4.06794	4.5107	3.88123		2.61413		2.55957
ibeT	1	1	1		1.16564	1.08442	0.958775		1.33755	1.03401	0.964482
ibeB	1	1	1		2.92574	4.85964	2.67409		2.44748	1.71351	0.754138
rpoS	1	1	1		1.2058	1.2058	0.9503		1.3566	0.933	0.6974
